# Supplementary material for: Green Extraction and NMR Analysis of Bioactives from Orange Juice Waste
Source: Foods. 2025 Feb 14;14(4):642. doi: 10.3390/foods14040642 (PMC11854020; doi:10.3390/foods14040642)
Supplement: Supplementary file 1 [file foods-14-00642-s001.zip]

Archive with 1 entries (1 files):
- foods-3447208-supplementary.pdf
